# Supplementary material for: Exploring the Contribution of the Transporter AGT1/rBAT in Cystinuria Progression: Insights from Mouse Models and a Retrospective Cohort Study
Source: Int J Mol Sci. 2023 Dec 5;24(24):17140. doi: 10.3390/ijms242417140 (PMC10743100; doi:10.3390/ijms242417140)
Supplement: Supplementary file 1 [file ijms-24-17140-s001.zip]

Archive with 1 entries (1 files):
- ijms-2721298-supplementary.pdf
